# Supplementary material for: Assessment of the Environmental Impact of Food Consumption in Ireland—Informing a Transition to Sustainable Diets
Source: Nutrients. 2023 Feb 16;15(4):981. doi: 10.3390/nu15040981 (PMC9958966; doi:10.3390/nu15040981)
Supplement: Supplementary file 1 [file nutrients-15-00981-s001.zip]

Archive with 1 entries (1 files):
- nutrients-2195371-supplementary.pdf
